# Supplementary material for: Population Genetic Structure of Marine Leech, Pterobdella arugamensis in Indo-West Pacific Region
Source: Genes (Basel). 2022 May 26;13(6):956. doi: 10.3390/genes13060956 (PMC9222843; doi:10.3390/genes13060956)
Supplement: Supplementary file 1 [file genes-13-00956-s001.zip]

Archive with 3 entries (3 files):
- Figure S1.pdf
- Figure S2.pdf
- Text S1.pdf
